# Supplementary material for: Knowledge, Attitude, Risk Perception, and Health-Related Adaptive Behavior of Primary School Children towards Climate Change: A Cross-Sectional Study in China
Source: Int J Environ Res Public Health. 2022 Nov 25;19(23):15648. doi: 10.3390/ijerph192315648 (PMC9740326; doi:10.3390/ijerph192315648)
Supplement: Supplementary file 1 [file ijerph-19-15648-s001.zip]

Archive with 1 entries (1 files):
- ijerph-1949341-supplementary.pdf
